# Supplementary material for: Structure-Based Insights into Stefin-Mediated Targeting of Fowlerpain-1: Towards Novel Therapeutics for Naegleria fowleri Infections
Source: Pharmaceuticals (Basel). 2025 Oct 23;18(11):1606. doi: 10.3390/ph18111606 (PMC12655743; doi:10.3390/ph18111606)
Supplement: Supplementary file 1 [file pharmaceuticals-18-01606-s001.zip]

Archive with 1 entries (1 files):
- pharmaceuticals-3840697-supplementary.pdf
